# Supplementary material for: Macrophages Characterization in an Injured Bone Tissue
Source: Biomedicines. 2022 Jun 11;10(6):1385. doi: 10.3390/biomedicines10061385 (PMC9219779; doi:10.3390/biomedicines10061385)
Supplement: Supplementary file 1 [file biomedicines-10-01385-s001.zip]

Archive with 1 entries (1 files):
- biomedicines-1765346-supplementary.pdf
